# Supplementary material for: The burden of household out-of-pocket health expenditures in Ethiopia: estimates from a nationally representative survey (2015–16)
Source: Health Policy Plan. 2020 Aug 9;35(8):1003–10. doi: 10.1093/heapol/czaa044 (PMC7553759; doi:10.1093/heapol/czaa044)
Supplement: czaa044_Supplementary_Data [file czaa044_supplementary_data.zip]

Archive with 3 entries (2 files):
- czaa044-Suppl_Data/
- czaa044-Suppl_Data/Supplementary-appendix.pdf
- czaa044-Suppl_Data/Supplementary_appendix_Track changes.docx
